# Supplementary material for: Respiratory Muscle Training in Mechanically Ventilated Adult Patients: Toward a Precise Prescription Based on Current Evidence: A Scoping Review
Source: J Clin Med. 2025 Jul 17;14(14):5058. doi: 10.3390/jcm14145058 (PMC12295891; doi:10.3390/jcm14145058)
Supplement: Supplementary file 1 [file jcm-14-05058-s001.zip]

Archive with 1 entries (1 files):
- jcm-3714586-supplementary.pdf
